# Supplementary material for: Evaluation of rapid extraction and isothermal amplification techniques for the detection of Leishmania donovani DNA from skin lesions of suspected cases at the point of need in Sri Lanka
Source: Parasit Vectors. 2018 Dec 22;11:665. doi: 10.1186/s13071-018-3238-1 (PMC6303884; doi:10.1186/s13071-018-3238-1)
Supplement: Supplementary file 2 — Table S1. Results of screening of skin biopsies from 150 suspected CL cases with SpeedXtract/RPA, RNAlater/PCR and ATL buffer/PCR, in addition to Giemsa-stained slit skin smears. (XLS 53 kb) [file 13071_2018_3238_MOESM2_ESM.xls]

## Sheet: Sheet1
Additional file 2: Table S1. Results of screening of skin biopsies from 150 suspected CL cases with SpeedXtract/RPA, RNAlater/PCR and ATL buffer/PCR, in addition to Giemsa-stained slit skin smears.
Index Number	Date	Hospital	SEX	AGE	SpeedXtract/RPA	ATL buffer/PCR	Giemsa-stained slit skin smears	Parasite Density	RNAlater/PCR
101 C/105C	16.03.2017	Army Hos. Colomo	M	24	POSITIVE	POSITIVE	POSITIVE	4	POSITIVE
110C	05.06.17	Army Hos. Colomo	M	27	POSITIVE	POSITIVE	POSITIVE	2	POSITIVE
106C	21.04.2017	Army Hos. Colomo	M	23	POSITIVE	POSITIVE	POSITIVE	3	NEGATIVE
109C	30.05.2017	Army Hos. Colomo	M	38	POSITIVE	POSITIVE	NEGATIVE		POSITIVE
111C	28.06.2017	Army Hos. Colomo	M	NO	POSITIVE	POSITIVE	NEGATIVE		POSITIVE
112C	30.06.2017	Army Hos. Colomo	M	32	POSITIVE	POSITIVE	NEGATIVE		POSITIVE
100H	20.04.2017	Hambatota	M	40	POSITIVE	POSITIVE	POSITIVE	3	POSITIVE
72H	20.04.2017	Hambatota	F	26	POSITIVE	POSITIVE	POSITIVE	1	POSITIVE
87H	20.04.2017	Hambatota	M	62	POSITIVE	POSITIVE	POSITIVE	4	POSITIVE
89H	20.04.2017	Hambatota	M	62	POSITIVE	POSITIVE	POSITIVE	2	POSITIVE
99H	20.04.2017	Hambatota	F	39	POSITIVE	POSITIVE	POSITIVE	3	POSITIVE
95H	20.04.2017	Hambatota	F	45	POSITIVE	POSITIVE	POSITIVE	4	NEGATIVE
71H	20.04.2017	Hambatota	F	38	POSITIVE	POSITIVE	NEGATIVE		POSITIVE
76H	20.04.2017	Hambatota	M	47	POSITIVE	POSITIVE	NEGATIVE		POSITIVE
77H	20.04.2017	Hambatota	F	24	POSITIVE	POSITIVE	NEGATIVE		POSITIVE
79H	20.04.2017	Hambatota	M	60	POSITIVE	POSITIVE	NEGATIVE		POSITIVE
90H	20.04.2017	Hambatota	M	34	POSITIVE	POSITIVE	NEGATIVE		POSITIVE
98H	20.04.2017	Hambatota	M	57	POSITIVE	POSITIVE	NEGATIVE		POSITIVE
86H	20.04.2017	Hambatota	M	25	POSITIVE	POSITIVE	NEGATIVE		NEGATIVE
94H	20.04.2017	Hambatota	F	40	POSITIVE	POSITIVE	NEGATIVE		NEGATIVE
101H	20.04.2017	Hambatota	M	19	NEGATIVE	POSITIVE	NEGATIVE		POSITIVE
80H	20.04.2017	Hambatota	M	67	NEGATIVE	POSITIVE	NEGATIVE		POSITIVE
83H	20.04.2017	Hambatota	M	44	NEGATIVE	POSITIVE	NEGATIVE		POSITIVE
73H	20.04.2017	Hambatota	F	58	NEGATIVE	NEGATIVE	NEGATIVE		POSITIVE
74H	20.04.2017	Hambatota	M	23	NEGATIVE	NEGATIVE	NEGATIVE		POSITIVE
75H	20.04.2017	Hambatota	M	22	NEGATIVE	NEGATIVE	NEGATIVE		POSITIVE
78H	20.04.2017	Hambatota	M	50	NEGATIVE	NEGATIVE	NEGATIVE		POSITIVE
96H	20.04.2017	Hambatota	M	48	NEGATIVE	NEGATIVE	NEGATIVE		POSITIVE
70H	20.04.2017	Hambatota	M	50	NEGATIVE	POSITIVE	NEGATIVE		NEGATIVE
82H	20.04.2017	Hambatota	M	55	NEGATIVE	POSITIVE	NEGATIVE		NEGATIVE
84H	20.04.2017	Hambatota	M	56	NEGATIVE	POSITIVE	NEGATIVE		NEGATIVE
91H	20.04.2017	Hambatota	M	34	NEGATIVE	POSITIVE	NEGATIVE		NEGATIVE
92H	20.04.2017	Hambatota	F	31	NEGATIVE	POSITIVE	NEGATIVE		NEGATIVE
93H	20.04.2017	Hambatota	M	47	NEGATIVE	POSITIVE	NEGATIVE		NEGATIVE
102H	20.04.2017	Hambatota	F	40	NEGATIVE	NEGATIVE	NEGATIVE		NEGATIVE
81H	20.04.2017	Hambatota	M	32	NEGATIVE	NEGATIVE	NEGATIVE		NEGATIVE
60K	28.03.2017	Kilinochchi	M	31	POSITIVE	POSITIVE	POSITIVE	3	NEGATIVE
55K	28.03.2017	Kilinochchi	M	33	POSITIVE	POSITIVE	NEGATIVE		POSITIVE
58K	28.03.2017	Kilinochchi	M	34	NEGATIVE	POSITIVE	NEGATIVE		POSITIVE
50K	28.03.2017	Kilinochchi	M	35	NEGATIVE	POSITIVE	NEGATIVE		NEGATIVE
51K	28.03.2017	Kilinochchi	M	30	NEGATIVE	NEGATIVE	NEGATIVE		NEGATIVE
52K	28.03.2017	Kilinochchi	M	35	NEGATIVE	NEGATIVE	NEGATIVE		NEGATIVE
54K	28.03.2017	Kilinochchi	M	36	NEGATIVE	NEGATIVE	NEGATIVE		NEGATIVE
56K	28.03.2017	Kilinochchi	M	33	NEGATIVE	NEGATIVE	NEGATIVE		NEGATIVE
57K	28.03.2017	Kilinochchi	M	26	NEGATIVE	NEGATIVE	NEGATIVE		NEGATIVE
59K	28.03.2017	Kilinochchi	M	28	NEGATIVE	NEGATIVE	NEGATIVE		NEGATIVE
61K	28.03.2017	Kilinochchi	M	46	NEGATIVE	NEGATIVE	NEGATIVE		NEGATIVE
62K	28.03.2017	Kilinochchi	M	45	NEGATIVE	NEGATIVE	NEGATIVE		NEGATIVE
230T	29.06.2017	Matara	M	50	POSITIVE	POSITIVE	POSITIVE	1	POSITIVE
232T	29.06.2017	Matara	M	36	POSITIVE	POSITIVE	POSITIVE	1	POSITIVE
233T	29.06.2017	Matara	M	26	POSITIVE	POSITIVE	POSITIVE	2	POSITIVE
235T	29.06.2017	Matara	F	67	POSITIVE	POSITIVE	POSITIVE	1	POSITIVE
247T	13.07.2017	Matara	F	55	POSITIVE	POSITIVE	POSITIVE	1	POSITIVE
276T	27.11.2017	Matara	M	46	POSITIVE	POSITIVE	POSITIVE	3	POSITIVE
280T	27.11.2017	Matara	F	39	POSITIVE	POSITIVE	POSITIVE	1	POSITIVE
282T	27.11.2017	Matara	M	23	POSITIVE	POSITIVE	POSITIVE	4	POSITIVE
286T	27.11.2017	Matara	M	29	POSITIVE	POSITIVE	POSITIVE	3	POSITIVE
307T	29.01.2018	Matara	M	52	POSITIVE	POSITIVE	POSITIVE	5	POSITIVE
309T	29.01.2018	Matara	M	67	POSITIVE	POSITIVE	POSITIVE	2	POSITIVE
310T	29.01.2018	Matara	M	57	POSITIVE	POSITIVE	POSITIVE	1	POSITIVE
312T	29.01.2018	Matara	M	58	POSITIVE	POSITIVE	POSITIVE	1	POSITIVE
245T	13.07.2017	Matara	M	27	POSITIVE	POSITIVE	POSITIVE	2	NEGATIVE
266T	11.09.2017	Matara	M	68	POSITIVE	POSITIVE	POSITIVE	3	NEGATIVE
285T	27.11.2017	Matara	M	53	NEGATIVE	POSITIVE	POSITIVE	2	POSITIVE
244T	13.07.2017	Matara	F	39	NEGATIVE	POSITIVE	POSITIVE	4	NEGATIVE
251T	13.07.2017	Matara	M	45	POSITIVE	POSITIVE	NEGATIVE		POSITIVE
252T	13.07.2017	Matara	F	32	POSITIVE	POSITIVE	NEGATIVE		POSITIVE
267T	11.09.2017	Matara	F	58	POSITIVE	POSITIVE	NEGATIVE		POSITIVE
277T	27.11.2017	Matara	M	74	POSITIVE	POSITIVE	NEGATIVE		POSITIVE
236T	29.06.2017	Matara	F	39	POSITIVE	POSITIVE	NEGATIVE	1	NEGATIVE
237T	29.06.2017	Matara	F	48	POSITIVE	POSITIVE	NEGATIVE		NEGATIVE
262T	11.09.2017	Matara	M	48	POSITIVE	POSITIVE	NEGATIVE		NEGATIVE
284T	27.11.2017	Matara	F	40	POSITIVE	POSITIVE	NEGATIVE		NEGATIVE
301T	29.01.2018	Matara	M	37	POSITIVE	POSITIVE	NEGATIVE		NEGATIVE
275T	27.11.2017	Matara	M	65	NEGATIVE	POSITIVE	NEGATIVE		POSITIVE
303T	29.01.2018	Matara	F	50	NEGATIVE	POSITIVE	NEGATIVE		POSITIVE
305T	29.01.2018	Matara	M	55	NEGATIVE	POSITIVE	NEGATIVE		POSITIVE
248T	13.07.2017	Matara	F	21	NEGATIVE	NEGATIVE	NEGATIVE		POSITIVE
249T	13.07.2017	Matara	M	50	NEGATIVE	POSITIVE	NEGATIVE		NEGATIVE
250T	13.07.2017	Matara	M	60	NEGATIVE	POSITIVE	NEGATIVE		NEGATIVE
231T	29.06.2017	Matara	F	33	NEGATIVE	NEGATIVE	NEGATIVE		NEGATIVE
234T	29.06.2017	Matara	M	50	NEGATIVE	NEGATIVE	NEGATIVE		NEGATIVE
240T	13.07.2017	Matara	M	60	NEGATIVE	NEGATIVE	NEGATIVE		NEGATIVE
241T	13.07.2017	Matara	M	72	NEGATIVE	NEGATIVE	NEGATIVE		NEGATIVE
242T	13.07.2017	Matara	F	39	NEGATIVE	NEGATIVE	NEGATIVE		NEGATIVE
246T	13.07.2017	Matara	F	59	NEGATIVE	NEGATIVE	NEGATIVE		NEGATIVE
255T	11.09.2017	Matara	F	60	NEGATIVE	NEGATIVE	NEGATIVE		NEGATIVE
256T	11.09.2017	Matara	M	37	NEGATIVE	NEGATIVE	NEGATIVE		NEGATIVE
257T	11.09.2017	Matara	M	65	NEGATIVE	NEGATIVE	NEGATIVE		NEGATIVE
258T	11.09.2017	Matara	M	52	NEGATIVE	NEGATIVE	NEGATIVE		NEGATIVE
259T	11.09.2017	Matara	M	53	NEGATIVE	NEGATIVE	NEGATIVE		NEGATIVE
260T	11.09.2017	Matara	F	47	NEGATIVE	NEGATIVE	NEGATIVE		NEGATIVE
261T	11.09.2017	Matara	F	42	NEGATIVE	NEGATIVE	NEGATIVE		NEGATIVE
263T	11.09.2017	Matara	F	35	NEGATIVE	NEGATIVE	NEGATIVE		NEGATIVE
264T	11.09.2017	Matara	M	63	NEGATIVE	NEGATIVE	NEGATIVE		NEGATIVE
265T	11.09.2017	Matara	F	56	NEGATIVE	NEGATIVE	NEGATIVE		NEGATIVE
278T	27.11.2017	Matara	M	27	NEGATIVE	NEGATIVE	NEGATIVE		NEGATIVE
279T	27.11.2017	Matara	M		NEGATIVE	NEGATIVE	NEGATIVE		NEGATIVE
281T	27.11.2017	Matara	M	41	NEGATIVE	NEGATIVE	NEGATIVE		NEGATIVE
283T	27.11.2017	Matara	M	46	NEGATIVE	NEGATIVE	NEGATIVE		NEGATIVE
293T	27.11.2017	Matara	M	43	NEGATIVE	NEGATIVE	NEGATIVE		NEGATIVE
294T	27.11.2017	Matara			NEGATIVE	NEGATIVE	NEGATIVE		NEGATIVE
295T	27.11.2017	Matara	F	40	NEGATIVE	NEGATIVE	NEGATIVE		NEGATIVE
300T	29.01.2018	Matara	M	58	NEGATIVE	NEGATIVE	NEGATIVE		NEGATIVE
302T	29.01.2018	Matara	M	39	NEGATIVE	NEGATIVE	NEGATIVE		NEGATIVE
304T	29.01.2018	Matara	F	47	NEGATIVE	NEGATIVE	NEGATIVE		NEGATIVE
306T	29.01.2018	Matara	M	38	NEGATIVE	NEGATIVE	NEGATIVE		NEGATIVE
308T	29.01.2018	Matara	M	57	NEGATIVE	NEGATIVE	NEGATIVE		NEGATIVE
311T	29.01.2018	Matara	F	48	NEGATIVE	NEGATIVE	NEGATIVE		NEGATIVE
01M	27.03.2017	Mulative	M	47	POSITIVE	POSITIVE	POSITIVE	3	POSITIVE
23M	27.03.2017	Mulative	M	32	POSITIVE	POSITIVE	POSITIVE	4	NEGATIVE
28M	27.03.2017	Mulative	M	23	POSITIVE	POSITIVE	POSITIVE	2	NEGATIVE
02M	27.03.2017	Mulative	M	47	POSITIVE	POSITIVE	NEGATIVE		POSITIVE
03M	27.03.2017	Mulative	M	44	POSITIVE	POSITIVE	NEGATIVE		POSITIVE
05M	27.03.2017	Mulative	M	30	POSITIVE	POSITIVE	NEGATIVE		POSITIVE
06M	27.03.2017	Mulative	M	26	POSITIVE	POSITIVE	NEGATIVE		POSITIVE
31M	27.03.2017	Mulative	M	25	POSITIVE	POSITIVE	NEGATIVE		POSITIVE
33M	27.03.2017	Mulative	M	26	POSITIVE	POSITIVE	NEGATIVE		POSITIVE
16M	27.03.2017	Mulative	M	38	POSITIVE	POSITIVE	NEGATIVE		NEGATIVE
18M	27.03.2017	Mulative	M	23	POSITIVE	POSITIVE	NEGATIVE		NEGATIVE
21M	27.03.2017	Mulative	M	30	POSITIVE	POSITIVE	NEGATIVE		NEGATIVE
27M	27.03.2017	Mulative	M	24	POSITIVE	POSITIVE	NEGATIVE		NEGATIVE
32M	27.03.2017	Mulative	M	33	POSITIVE	POSITIVE	NEGATIVE		NEGATIVE
07M	27.03.2017	Mulative	M	27	NEGATIVE	POSITIVE	NEGATIVE		POSITIVE
12M	27.03.2017	Mulative	M	31	NEGATIVE	NEGATIVE	NEGATIVE		NEGATIVE
13M	27.03.2017	Mulative	M	26	NEGATIVE	NEGATIVE	NEGATIVE		NEGATIVE
14M	27.03.2017	Mulative	M	24	NEGATIVE	NEGATIVE	NEGATIVE		NEGATIVE
15M	27.03.2017	Mulative	M	28	NEGATIVE	NEGATIVE	NEGATIVE		NEGATIVE
17M	27.03.2017	Mulative	M	32	NEGATIVE	NEGATIVE	NEGATIVE		NEGATIVE
19M	27.03.2017	Mulative	M	33	NEGATIVE	NEGATIVE	NEGATIVE		NEGATIVE
24M	27.03.2017	Mulative	M	28	NEGATIVE	NEGATIVE	NEGATIVE		NEGATIVE
25M	27.03.2017	Mulative	M	39	NEGATIVE	NEGATIVE	NEGATIVE		NEGATIVE
30M	27.03.2017	Mulative	M	30	NEGATIVE	NEGATIVE	NEGATIVE		NEGATIVE
8M	27.03.2017	Mulative	M	49	NEGATIVE	NEGATIVE	NEGATIVE		NEGATIVE
9M	27.03.2017	Mulative	M	31	NEGATIVE	NEGATIVE	NEGATIVE		NEGATIVE
04M	27.03.201	Mulative	M	29	NEGATIVE	NEGATIVE	NEATIVE		NEGATIVE
107C	25.04.2017	NHSL	M	40	NEGATIVE	NEGATIVE	NEGATIVE		NEGATIVE
108C	25.04.2017	NHSL	F	47	NEGATIVE	NEGATIVE	NEGATIVE		NEGATIVE
206T	17.05.2017	Thabuththegama	M	28	POSITIVE	POSITIVE	NEGATIVE		POSITIVE
204T	17.05.2017	Thabuththegama	F	42	NEGATIVE	POSITIVE	NEGATIVE		POSITIVE
203T	17.05.2017	Thabuththegama	M		NEGATIVE	NEGATIVE	NEGATIVE		POSITIVE
200T	17.05.2017	Thabuththegama	F	50	NEGATIVE	POSITIVE	NEGATIVE		NEGATIVE
202T	17.05.2017	Thabuththegama	F	47	NEGATIVE	POSITIVE	NEGATIVE		NEGATIVE
205T	17.05.2017	Thabuththegama	M	52	NEGATIVE	POSITIVE	NEGATIVE		NEGATIVE
207T	17.05.2017	Thabuththegama	F	23	NEGATIVE	POSITIVE	NEGATIVE		NEGATIVE
212T	17.05.2017	Thabuththegama	F	19	NEGATIVE	POSITIVE	NEGATIVE		NEGATIVE
201T	17.05.2017	Thabuththegama	M	30	NEGATIVE	NEGATIVE	NEGATIVE		NEGATIVE
208T	17.05.2017	Thabuththegama	F	22	NEGATIVE	NEGATIVE	NEGATIVE		NEGATIVE
209T	17.05.2017	Thabuththegama	M	39	NEGATIVE	NEGATIVE	NEGATIVE		NEGATIVE
211T	17.05.2017	Thabuththegama	M	42	NEGATIVE	NEGATIVE	NEGATIVE		NEGATIVE
